# Supplementary material for: Facile Electrochemical Synthesis of Bifunctional Needle-like Co-P Nanoarray for Efficient Overall Water Splitting
Source: Molecules. 2023 Aug 17;28(16):6101. doi: 10.3390/molecules28166101 (PMC10459374; doi:10.3390/molecules28166101)
Supplement: Supplementary file 1 [file molecules-28-06101-s001.zip]

Archive with 1 entries (1 files):
- molecules-2551421-supplementary.pdf
